# Supplementary material for: Automated segmentation of pituitary adenomas, pituitary gland, and internal carotid arteries on routine coronal contrast-enhanced T1-weighted MRI: a single-sequence feasibility study
Source: Front Endocrinol (Lausanne). 2026 Jun 30;17:1851379. doi: 10.3389/fendo.2026.1851379 (PMC13364558; doi:10.3389/fendo.2026.1851379)
Supplement: Supplementary file 4 [file DataSheet1.csv]

PatientID	Manufacturer	Magnetic Field Strength (T)	Acquisition Type	Repetition Time (ms)	Echo Time (ms)	Flip Angle (˚)	Bandwidth (Hz/pixel)	Field of View	Matrix	SliceThickness (mm)	Number of Slices	Spatial Resolution (mm2)	Echo Train Length
1	GE MEDICAL SYSTEMS	3	2D	6.961	2.164	12	122.07	180	512 x 512	0.6	15	0.3516 x 0.3516	1
3	SIEMENS	1.5	2D	414	17	90	130	180	320 x 320	3	15	0.5625 x 0.5625	1
5	SIEMENS	3	2D	500	10	70	220	180	640 x 640	3	20	0.28125 x 0.28125	1
6	SIEMENS	3	2D	530	10	90	220	140	512 x 512	2	21	0.2734375 x 0.2734375	1
9	SIEMENS	3	2D	500	10	70	220	180	640 x 640	3	15	0.28125 x 0.28125	1
11	Philips Medical Systems	3	2D	400	11.05	90	170	180	512 x 512	3	15	0.3515625 x 0.3515625	1
15	SIEMENS	3	2D	150	2.62	70	531	180	192 x 192	3	15	0.9375 x 0.9375	1
19	Philips Medical Systems	3	2D	400	11.05	90	170	180	512 x 512	3	15	0.3515625 x 0.3515625	1
20	SIEMENS	1.5	2D	550	11	150	155	180	512 x 512	3	15	0.3515625 x 0.3515625	9
21	GE MEDICAL SYSTEMS	3	2D	716.664	20	90	122.07	180	512 x 512	3	15	0.35156 x 0.351563	1
22	GE MEDICAL SYSTEMS	1.5	2D	400	8	90	61.0547	220	512 x 512	5	21	0.4297 x 0.4297	1
23	GE MEDICAL SYSTEMS	1.5	2D	566.668	14.112	90	61.0547	180	512 x 512	3	15	0.3516 x 0.3516	3
24	GE MEDICAL SYSTEMS	1.5	2D	566.668	21	90	61.0547	180	512 x 512	3	18	0.3516 x 0.3516	1
26	Philips Medical Systems	3	2D	400	11.05	90	170	180	512 x 512	3	23	0.3515625 x 0.3515625	1
27	GE MEDICAL SYSTEMS	3	2D	6.844	2.1	10	122.07	180	512 x 512	1	15	0.3516 x 0.3516	1
28	GE MEDICAL SYSTEMS	3	2D	6.836	2.1	10	122.07	200	512 x 512	1	15	0.3906 x 0.3906	1
29	SIEMENS	3	2D	500	10	70	220	180	640 x 640	3	15	0.28125 x 0.28125	1
30	GE MEDICAL SYSTEMS	1.5	2D	416.664	14.24	90	61.0547	180	512 x 512	3	21	0.3516 x 0.3516	3
31	GE MEDICAL SYSTEMS	1.5	2D	483.336	21	90	61.0547	180	512 x 512	3	15	0.3516 x 0.3516	1
32	GE MEDICAL SYSTEMS	1.5	2D	416.668	11.856	90	122.109	180	256 x 256	3	16	0.7031 x 0.7031	3
33	GE MEDICAL SYSTEMS	3	2D	6.976	2.244	12	122.07	180	512 x 512	0.6	23	0.3516 x 0.3516	1
34	GE MEDICAL SYSTEMS	3	2D	6.798	2.1	10	122.07	200	512 x 512	1	15	0.3906 x 0.3906	1
37	Philips Medical Systems	3	2D	399.9996033	11.06	90	179	140	400 x 400	2	23	0.34999999403953 x 0.34999999403953	1
38	GE MEDICAL SYSTEMS	1.5	2D	416.664	12.168	90	122.109	180	256 x 256	3	15	0.7031 x 0.7031	3
40	GE MEDICAL SYSTEMS	1.5	2D	516.664	12.392	90	61.0547	200	512 x 512	3	12	0.390625 x 0.39062	4
41	GE MEDICAL SYSTEMS	3	2D	6.963	2.14	12	122.07	180	512 x 512	0.6	15	0.3516 x 0.3516	1
42	Philips Healthcare	3	2D	400	12	90	140	180	384 x 384	3	15	0.46875 x 0.46875	1
48	GE MEDICAL SYSTEMS	3	2D	700	20	90	122.07	180	512 x 512	3	15	0.351563 x 0.351565	1
49	SIEMENS	3	2D	500	10	70	220	180	640 x 640	3	15	0.28125 x 0.28125	1
51	GE MEDICAL SYSTEMS	1.5	2D	450	13.92	90	61.0547	180	512 x 512	3	15	0.3516 x 0.3516	3
52	GE MEDICAL SYSTEMS	1.5	2D	466.668	21	90	61.0547	180	512 x 512	3	15	0.3516 x 0.3516	1
54	SIEMENS	3	2D	500	10	70	220	180	640 x 640	3	15	0.28125 x 0.28125	1
58	GE MEDICAL SYSTEMS	1.5	2D	733.336	21	90	61.0547	180	512 x 512	3	18	0.3516 x 0.3516	1
59	GE MEDICAL SYSTEMS	1.5	2D	416.664	12.168	90	122.109	180	256 x 256	3	15	0.7031 x 0.7031	3
62	GE MEDICAL SYSTEMS	1.5	2D	416.664	12.152	90	122.109	180	256 x 256	3	15	0.7031 x 0.7031	3
63	Philips Medical Systems	3	2D	400	11.05	90	170	180	512 x 512	3	15	0.3515625 x 0.3515625	1
65	SIEMENS	3	2D	673	10	70	220	180	640 x 640	3	15	0.28125 x 0.28125	1
66	GE MEDICAL SYSTEMS	3	2D	6.92	2.1	10	122.07	180	512 x 512	1	15	0.3516 x 0.3516	1
67	SIEMENS	3	2D	500	10	70	220	180	640 x 640	3	15	0.28125 x 0.28125	1
68	SIEMENS	3	2D	500	10	70	220	180	640 x 640	3	15	0.28125 x 0.28125	1
73	SIEMENS	1.5	2D	550	11	150	155	180	512 x 512	3	8	0.3515625 x 0.3515625	9
74	GE MEDICAL SYSTEMS	3	2D	6.811	2.1	10	122.07	180	512 x 512	1	15	0.3516 x 0.3516	1
75	SIEMENS	1.5	2D	414	17	90	130	180	320 x 320	3	23	0.5625 x 0.5625	1
81	SIEMENS	1.5	2D	414	17	90	130	180	320 x 320	3	15	0.5625 x 0.5625	1
83	GE MEDICAL SYSTEMS	1.5	2D	566.668	13.92	90	61.0547	180	512 x 512	3	15	0.3516 x 0.3516	3
85	GE MEDICAL SYSTEMS	1.5	2D	433.336	13.92	90	61.0547	180	512 x 512	3	15	0.3516 x 0.3516	3
86	GE MEDICAL SYSTEMS	1.5	2D	500	12.184	90	122.109	200	256 x 256	3	15	0.7813 x 0.7813	4
88	SIEMENS	3	2D	650	11	140	199	180	448 x 448	3	15	0.40178570151329 x 0.40178570151329	3
90	GE MEDICAL SYSTEMS	3	2D	683.336	21	90	81.3672	180	512 x 512	3	15	0.3516 x 0.3516	1
91	Philips Healthcare	3	2D	500	10.931	90	165	180	384 x 384	3	15	0.46875 x 0.46875	1
95	SIEMENS	3	2D	500	12	140	199	180	512 x 512	3	15	0.3515625 x 0.3515625	3
96	GE MEDICAL SYSTEMS	1.5	2D	500	12.048	90	122.109	180	256 x 256	3	15	0.7031 x 0.7031	4
97	SIEMENS	3	2D	500	10	70	220	180	640 x 600	3	15	0.28125 x 0.28125	1
100	SIEMENS	1.5	2D	550	11	150	155	180	512 x 512	3	15	0.3515625 x 0.3515625	9
101	GE MEDICAL SYSTEMS	3	2D	566.664	18	90	122.07	220	512 x 512	5	23	0.429683 x 0.429693	1
104	GE MEDICAL SYSTEMS	3	2D	6.89	2.1	10	122.07	200	512 x 512	1	15	0.3906 x 0.3906	1
105	GE MEDICAL SYSTEMS	3	2D	550	21	90	122.07	180	512 x 512	3	16	0.351562 x 0.351564	1
107	GE MEDICAL SYSTEMS	1.5	2D	466.668	21	90	61.0547	180	512 x 512	3	15	0.3516 x 0.3516	1
108	GE MEDICAL SYSTEMS	3	2D	400	20	90	122.07	180	512 x 512	3	20	0.351564 x 0.351559	1
109	SIEMENS	3	2D	500	9.4	70	260	220	768 x 696	5	25	0.28645834326744 x 0.28645834326744	1
111	GE MEDICAL SYSTEMS	3	2D	516.664	8	90	61.0547	200	512 x 512	3	15	0.390625 x 0.390624	1
112	GE MEDICAL SYSTEMS	3	2D	6.844	2.1	10	122.07	200	512 x 512	1	15	0.3906 x 0.3906	1
115	SIEMENS	3	2D	150	2.62	70	530	180	192 x 192	3	15	0.9375 x 0.9375	1
116	GE MEDICAL SYSTEMS	1.5	2D	566.668	21	90	61.0547	180	512 x 512	3	21	0.3516 x 0.3516	1
117	GE MEDICAL SYSTEMS	3	2D	400	19	90	122.07	180	512 x 512	3	15	0.351558 x 0.351561	1
118	SIEMENS	3	2D	500	10	70	220	180	640 x 640	3	15	0.28125 x 0.28125	1
119	Philips Medical Systems	3	2D	399.9996033	11.06	90	179	140	400 x 400	2	15	0.34999999403953 x 0.34999999403953	1
120	SIEMENS	3	2D	650	11	140	199	180	448 x 448	3	15	0.40178570151329 x 0.40178570151329	3
122	GE MEDICAL SYSTEMS	3	2D	6.82	2.1	10	122.07	200	512 x 512	1	26	0.3906 x 0.3906	1
123	GE MEDICAL SYSTEMS	3	2D	6.824	2.1	10	122.07	200	512 x 512	1	14	0.3906 x 0.3906	1
125	GE MEDICAL SYSTEMS	3	2D	500	22.899	90	244.141	240	512 x 512	1.2	15	0.4688 x 0.4688	24
127	Philips Medical Systems	3	2D	399.9996033	11.06	90	179	140	400 x 400	2	16	0.34999999403953 x 0.34999999403953	1
128	GE MEDICAL SYSTEMS	3	2D	600	17	90	61.0547	180	512 x 512	3	15	0.351565 x 0.351565	1
129	GE MEDICAL SYSTEMS	1.5	2D	466.668	21	90	61.0547	180	512 x 512	3	19	0.3516 x 0.3516	1
130	GE MEDICAL SYSTEMS	1.5	2D	433.336	13.904	90	61.0547	180	512 x 512	3	16	0.3516 x 0.3516	3
131	GE MEDICAL SYSTEMS	1.5	2D	433.336	13.88	90	61.0547	180	512 x 512	3	15	0.3516 x 0.3516	3
132	GE MEDICAL SYSTEMS	1.5	2D	416.664	12.376	90	122.109	180	256 x 256	3	15	0.7031 x 0.7031	3
133	SIEMENS	3	2D	530	10	90	220	140	512 x 512	2	15	0.2734375 x 0.2734375	1
134	SIEMENS	3	2D	500	9.9	90	220	140	512 x 512	2	15	0.2734375 x 0.2734375	1
135	Philips Healthcare	3	2D	400	12	90	140	180	384 x 384	3	15	0.46875 x 0.46875	1
136	GE MEDICAL SYSTEMS	3	2D	6.96	2.168	12	122.07	180	512 x 512	0.6	21	0.3516 x 0.3516	1
137	SIEMENS	3	2D	600	27	120	543	230	384 x 326	1	18	0.59895837306976 x 0.59895837306976	23
140	GE MEDICAL SYSTEMS	1.5	2D	466.668	21	90	61.0547	180	512 x 512	3	24	0.3516 x 0.3516	1
142	SIEMENS	3	2D	500	9.9	90	220	140	512 x 512	2	15	0.2734375 x 0.2734375	1
144	SIEMENS	3	2D	530	10	90	220	140	512 x 512	2	15	0.2734375 x 0.2734375	1
145	GE MEDICAL SYSTEMS	1.5	2D	483.336	21	90	61.0547	180	512 x 512	3	16	0.3516 x 0.3516	1
146	GE MEDICAL SYSTEMS	3	2D	550	20	90	122.07	180	512 x 512	3	16	0.351562 x 0.351562	1
147	GE MEDICAL SYSTEMS	3	2D	400	17	90	61.0547	180	512 x 512	3	11	0.351557 x 0.351558	1
149	SIEMENS	3	2D	150	2.62	70	531	180	192 x 192	3	15	0.9375 x 0.9375	1
150	SIEMENS	1.5	2D	550	11	150	155	180	512 x 512	3	15	0.3515625 x 0.3515625	9
151	GE MEDICAL SYSTEMS	1.5	2D	416.664	12.376	90	122.109	180	256 x 256	3	15	0.7031 x 0.7031	3
153	GE MEDICAL SYSTEMS	1.5	2D	416.668	12.064	90	122.109	180	256 x 256	3	17	0.7031 x 0.7031	3
157	GE MEDICAL SYSTEMS	3	2D	550	19	90	81.3672	180	512 x 512	3	15	0.3516 x 0.3516	1
160	SIEMENS	3	2D	150	2.62	70	531	180	192 x 192	3	15	0.9375 x 0.9375	1
161	SIEMENS	3	2D	500	12	140	199	180	512 x 512	3	15	0.3515625 x 0.3515625	3
163	GE MEDICAL SYSTEMS	1.5	2D	416.664	12.168	90	122.109	180	256 x 256	3	15	0.7031 x 0.7031	3
165	SIEMENS	3	2D	650	11	140	199	180	448 x 448	3	15	0.40178570151329 x 0.40178570151329	3
166	GE MEDICAL SYSTEMS	1.5	2D	416.668	12.064	90	122.109	180	256 x 256	3	15	0.7031 x 0.7031	3
168	SIEMENS	3	2D	150	2.62	70	530	180	384 x 384	3	15	0.46875 x 0.46875	1
169	SIEMENS	3	2D	650	11	140	199	180	448 x 448	3	17	0.40178570151329 x 0.40178570151329	3
170	SIEMENS	3	2D	530	10	90	220	140	512 x 512	2	15	0.2734375 x 0.2734375	1
172	GE MEDICAL SYSTEMS	3	2D	583.336	20	90	81.3672	180	512 x 512	3	15	0.3516 x 0.3516	1
173	SIEMENS	3	2D	150	2.62	70	531	180	192 x 192	3	15	0.9375 x 0.9375	1
174	SIEMENS	3	2D	770	9.1	150	256	180	320 x 320	3	23	0.5625 x 0.5625	3
175	SIEMENS	1.5	2D	550	11	150	155	180	512 x 512	3	15	0.3515625 x 0.3515625	9
176	GE MEDICAL SYSTEMS	1.5	2D	633.336	20	90	122.07	220	512 x 512	5	23	0.4297 x 0.4297	1
177	GE MEDICAL SYSTEMS	3	2D	500	18	90	122.07	180	512 x 512	3	15	0.351562 x 0.351562	1
178	SIEMENS	3	2D	500	9.9	90	220	140	512 x 512	2	15	0.2734375 x 0.2734375	1
179	SIEMENS	3	2D	500	10	70	220	180	640 x 640	3	15	0.28125 x 0.28125	1
180	Philips Medical Systems	3	2D	399.9996033	11.06	90	179	140	400 x 400	2	15	0.34999999403953 x 0.34999999403953	1
181	GE MEDICAL SYSTEMS	1.5	2D	666.664	20	90	122.07	220	512 x 512	5	24	0.4297 x 0.4297	1
182	GE MEDICAL SYSTEMS	1.5	2D	550	20	90	61.0547	180	512 x 512	3	18	0.3516 x 0.3516	1
189	GE MEDICAL SYSTEMS	1.5	2D	383.336	11.856	90	122.109	180	256 x 256	3	18	0.7031 x 0.7031	3
191	GE MEDICAL SYSTEMS	1.5	2D	466.668	21	90	61.0547	180	512 x 512	3	15	0.3516 x 0.3516	1
192	SIEMENS	1.5	2D	500	17	90	130	180	320 x 320	3	15	0.5625 x 0.5625	1
193	GE MEDICAL SYSTEMS	3	2D	6.779	2.1	10	122.07	200	512 x 512	1	15	0.3906 x 0.3906	1
197	GE MEDICAL SYSTEMS	1.5	2D	433.336	13.92	90	61.0547	180	512 x 512	3	18	0.3516 x 0.3516	3
198	GE MEDICAL SYSTEMS	3	2D	6.98	2.2	12	122.07	180	512 x 512	0.6	17	0.3516 x 0.3516	1
199	GE MEDICAL SYSTEMS	1.5	2D	500	11.872	90	122.109	180	256 x 256	4	15	0.7031 x 0.7031	4
200	Philips Medical Systems	3	2D	399.9996033	12.24	90	141	140	400 x 400	2	15	0.34999999403953 x 0.34999999403953	1
201	GE MEDICAL SYSTEMS	3	2D	6.78	2.1	10	122.07	180	512 x 512	1	18	0.3516 x 0.3516	1
202	SIEMENS	3	2D	150	2.62	70	531	180	192 x 192	3	15	0.9375 x 0.9375	1
204	SIEMENS	3	2D	500	12	140	199	180	512 x 512	3	15	0.3515625 x 0.3515625	3
205	GE MEDICAL SYSTEMS	3	2D	7	2.204	12	122.07	180	512 x 512	0.6	16	0.3516 x 0.3516	1
207	GE MEDICAL SYSTEMS	3	2D	6.988	2.136	12	122.07	180	512 x 512	0.6	15	0.3516 x 0.3516	1
208	SIEMENS	3	2D	500	9.9	90	220	140	512 x 512	2	24	0.2734375 x 0.2734375	1
209	GE MEDICAL SYSTEMS	3	2D	400	19	90	122.07	180	512 x 512	3	15	0.351561 x 0.351559	1
212	GE MEDICAL SYSTEMS	3	2D	650	20	90	122.07	180	512 x 512	3	15	0.351562 x 0.351562	1
216	GE MEDICAL SYSTEMS	1.5	2D	450	13.888	90	61.0547	180	512 x 512	3	19	0.3516 x 0.3516	3
217	GE MEDICAL SYSTEMS	3	2D	400	19	90	122.07	180	512 x 512	3	30	0.351561 x 0.351562	1
218	GE MEDICAL SYSTEMS	3	2D	400	19	90	122.07	180	512 x 512	3	17	0.351561 x 0.351561	1
222	SIEMENS	3	2D	500	9.9	90	220	140	512 x 512	2	23	0.2734375 x 0.2734375	1
226	GE MEDICAL SYSTEMS	1.5	2D	450	14.128	90	61.0547	180	512 x 512	3	15	0.3516 x 0.3516	3
227	GE MEDICAL SYSTEMS	1.5	2D	416.668	11.84	90	122.109	180	256 x 256	3	15	0.7031 x 0.7031	3
229	Philips Healthcare	3	2D	400	12	90	140	180	384 x 384	3	16	0.46875 x 0.46875	1
231	GE MEDICAL SYSTEMS	1.5	2D	566.668	21	90	61.0547	180	512 x 512	3	15	0.3516 x 0.3516	1
233	Philips Medical Systems	3	2D	400	11.05	90	170	180	512 x 512	3	18	0.3515625 x 0.3515625	1
235	GE MEDICAL SYSTEMS	1.5	2D	533.336	21	90	61.0547	180	512 x 512	3	15	0.3516 x 0.3516	1
237	GE MEDICAL SYSTEMS	1.5	2D	416.668	11.856	90	122.109	180	256 x 256	3	15	0.7031 x 0.7031	3
239	GE MEDICAL SYSTEMS	1.5	2D	433.336	14.104	90	61.0547	180	512 x 512	3	9	0.3516 x 0.3516	3
243	GE MEDICAL SYSTEMS	3	2D	6.8	2.1	10	122.07	200	512 x 512	1	15	0.3906 x 0.3906	1
244	GE MEDICAL SYSTEMS	3	2D	6.784	2.1	10	122.07	200	512 x 512	1	15	0.3906 x 0.3906	1
247	GE MEDICAL SYSTEMS	3	2D	566.668	20	90	81.3672	180	512 x 512	3	15	0.3516 x 0.3516	1
248	GE MEDICAL SYSTEMS	1.5	2D	433.336	13.904	90	61.0547	180	512 x 512	3	19	0.3516 x 0.3516	3
250	Philips Medical Systems	3	2D	400	11.05	90	170	180	512 x 512	3	15	0.3515625 x 0.3515625	1
251	GE MEDICAL SYSTEMS	1.5	2D	566.668	21	90	61.0547	180	512 x 512	3	18	0.3516 x 0.3516	1
255	GE MEDICAL SYSTEMS	1.5	2D	533.336	21	90	61.0547	180	512 x 512	3	16	0.3516 x 0.3516	1
256	Philips Medical Systems	3	2D	399.9996033	11.355	90	162	140	400 x 400	2	15	0.34999999403953 x 0.34999999403953	1
257	GE MEDICAL SYSTEMS	1.5	2D	466.668	21	90	61.0547	180	512 x 512	3	15	0.3516 x 0.3516	1
258	SIEMENS	3	2D	530	10	90	220	140	512 x 512	2	15	0.2734375 x 0.2734375	1
259	SIEMENS	3	2D	500	9.9	90	220	140	512 x 512	2	15	0.2734375 x 0.2734375	1
263	GE MEDICAL SYSTEMS	3	2D	6.54	2.1	12	162.773	180	512 x 512	0.6	15	0.3516 x 0.3516	1
265	SIEMENS	3	2D	530	10	90	220	140	512 x 512	2	15	0.2734375 x 0.2734375	1
267	SIEMENS	3	2D	500	10	70	220	180	640 x 640	3	15	0.28125 x 0.28125	1
269	GE MEDICAL SYSTEMS	3	2D	6.887	2.1	10	122.07	180	512 x 512	1	15	0.3516 x 0.3516	1
270	GE MEDICAL SYSTEMS	3	2D	6.844	2.1	10	122.07	180	512 x 512	1	15	0.3516 x 0.3516	1
277	GE MEDICAL SYSTEMS	3	2D	550	20	90	122.07	180	512 x 512	3	15	0.351562 x 0.351562	1
278	Philips Healthcare	3	2D	400	12	90	140	180	384 x 384	3	18	0.46875 x 0.46875	1
279	GE MEDICAL SYSTEMS	1.5	2D	416.668	11.872	90	122.109	180	256 x 256	3	15	0.7031 x 0.7031	3
283	Philips Healthcare	3	2D	400	12	90	140	180	384 x 384	3	8	0.46875 x 0.46875	1
285	GE MEDICAL SYSTEMS	1.5	2D	483.336	21	90	61.0547	180	512 x 512	3	15	0.3516 x 0.3516	1
286	GE MEDICAL SYSTEMS	3	2D	6.956	2.1	10	122.07	200	512 x 512	1	15	0.3906 x 0.3906	1
287	GE MEDICAL SYSTEMS	1.5	2D	650	20	90	122.07	220	512 x 512	5	23	0.4297 x 0.4297	1
289	GE MEDICAL SYSTEMS	3	2D	6.776	2.1	10	122.07	200	512 x 512	1	17	0.3906 x 0.3906	1
291	Philips Medical Systems	3	2D	399.9996033	11.06	90	179	140	400 x 400	2	15	0.34999999403953 x 0.34999999403953	1
293	GE MEDICAL SYSTEMS	3	2D	6.884	2.1	10	122.07	180	512 x 512	1	23	0.3516 x 0.3516	1
295	SIEMENS	3	2D	500	10	70	220	180	640 x 640	3	19	0.28125 x 0.28125	1
297	SIEMENS	3	2D	450	10	70	220	180	640 x 620	3	15	0.28125 x 0.28125	1
298	GE MEDICAL SYSTEMS	1.5	2D	466.668	21	90	61.0547	180	512 x 512	3	55	0.3516 x 0.3516	1
300	Philips Healthcare	3	2D	400	10.931	90	165	180	384 x 384	3	15	0.46875 x 0.46875	1
306	SIEMENS	3	2D	500	12	140	199	180	512 x 512	3	15	0.3515625 x 0.3515625	3
308	SIEMENS	3	2D	500	10	70	220	180	640 x 640	3	14	0.28125 x 0.28125	1
309	GE MEDICAL SYSTEMS	3	2D	6.772	2.1	10	122.07	180	512 x 512	1	18	0.3516 x 0.3516	1
310	GE MEDICAL SYSTEMS	3	2D	6.772	2.1	10	122.07	180	512 x 512	1	15	0.3516 x 0.3516	1
315	GE MEDICAL SYSTEMS	3	2D	6.924	2.16	12	122.07	180	512 x 512	0.6	15	0.3516 x 0.3516	1
325	SIEMENS	1.5	2D	414	17	90	130	180	320 x 320	3	15	0.5625 x 0.5625	1
327	SIEMENS	3	2D	500	9.9	90	220	140	512 x 512	2	15	0.2734375 x 0.2734375	1
330	GE MEDICAL SYSTEMS	1.5	2D	450	13.92	90	61.0547	180	512 x 512	3	15	0.3516 x 0.3516	3
341	SIEMENS	3	2D	500	10	70	220	180	640 x 640	3	15	0.28125 x 0.28125	1
348	GE MEDICAL SYSTEMS	1.5	2D	566.668	13.904	90	61.0547	180	512 x 512	3	17	0.3516 x 0.3516	3
351	GE MEDICAL SYSTEMS	3	2D	6.736	2.1	10	122.07	200	512 x 512	1	15	0.3906 x 0.3906	1
352	GE MEDICAL SYSTEMS	1.5	2D	483.336	21	90	61.0547	180	512 x 512	3	15	0.3516 x 0.3516	1
356	SIEMENS	3	2D	500	9.9	90	220	140	512 x 512	2	15	0.2734375 x 0.2734375	1
361	GE MEDICAL SYSTEMS	3	2D	566.668	20	90	81.3672	180	512 x 512	3	15	0.3516 x 0.3516	1
365	SIEMENS	3	2D	500	9.9	90	220	140	512 x 512	2	170	0.2734375 x 0.2734375	1
366	SIEMENS	3	2D	500	12	140	199	180	512 x 512	3	15	0.3515625 x 0.3515625	3
372	GE MEDICAL SYSTEMS	3	2D	7.029	2.1	10	122.07	200	512 x 512	1	15	0.3906 x 0.3906	1
373	SIEMENS	1.5	2D	414	17	90	130	180	320 x 320	3	15	0.5625 x 0.5625	1
376	GE MEDICAL SYSTEMS	1.5	2D	450	14.12	90	61.0547	180	512 x 512	3	15	0.3516 x 0.3516	3
377	SIEMENS	3	2D	500	9.8	70	220	180	320 x 320	3	15	0.5625 x 0.5625	1
381	GE MEDICAL SYSTEMS	3	2D	7.084	2.288	12	122.07	180	512 x 512	0.6	15	0.3516 x 0.3516	1
384	GE MEDICAL SYSTEMS	1.5	2D	466.668	21	90	61.0547	180	512 x 512	3	15	0.3516 x 0.3516	1
386	GE MEDICAL SYSTEMS	3	2D	6.882	2.1	10	122.07	200	512 x 512	1	15	0.3906 x 0.3906	1
387	GE MEDICAL SYSTEMS	3	2D	516.668	18	90	122.07	180	512 x 512	3	15	0.3516 x 0.3516	1
388	SIEMENS	3	2D	150	2.62	70	530	180	192 x 192	3	15	0.9375 x 0.9375	1
389	GE MEDICAL SYSTEMS	3	2D	6.768	2.1	10	122.07	180	512 x 512	1	15	0.3516 x 0.3516	1
391	SIEMENS	3	2D	500	11	90	170	140	512 x 512	2	15	0.2734375 x 0.2734375	1
397	GE MEDICAL SYSTEMS	3	2D	6.843	2.1	10	122.07	200	512 x 512	1	15	0.3906 x 0.3906	1
399	GE MEDICAL SYSTEMS	1.5	2D	433.336	14.104	90	61.0547	180	512 x 512	3	189	0.3516 x 0.3516	3
402	GE MEDICAL SYSTEMS	3	2D	2851.77	88.972	130	244.14062	220	512 x 512	5	15	0.429688 x 0.429688	26
407	GE MEDICAL SYSTEMS	3	2D	6.832	2.1	10	122.07	200	512 x 512	1	15	0.3906 x 0.3906	1
422	Philips Medical Systems	3	2D	400	11.05	90	170	180	512 x 512	3	15	0.3515625 x 0.3515625	1
425	SIEMENS	3	2D	500	10	70	220	180	640 x 640	3	15	0.28125 x 0.28125	1
432	SIEMENS	3	2D	500	10	70	220	180	640 x 640	3	15	0.28125 x 0.28125	1
433	SIEMENS	3	2D	500	9.4	70	260	200	640 x 580	5	15	0.34375 x 0.34375	1
443	GE MEDICAL SYSTEMS	3	2D	6.724	2.1	10	122.07	200	512 x 512	1	15	0.3906 x 0.3906	1
444	GE MEDICAL SYSTEMS	3	2D	566.668	20	90	81.3672	180	512 x 512	3	15	0.3516 x 0.3516	1
457	GE MEDICAL SYSTEMS	3	2D	6.901	2.1	10	122.07	180	512 x 512	1	15	0.3516 x 0.3516	1
462	SIEMENS	3	2D	500	10	70	220	180	640 x 640	3	15	0.28125 x 0.28125	1
467	GE MEDICAL SYSTEMS	3	2D	516.668	18	90	122.07	180	512 x 512	3	15	0.3516 x 0.3516	1
474	SIEMENS	3	2D	500	10	70	220	180	640 x 640	3	15	0.28125 x 0.28125	1
480	GE MEDICAL SYSTEMS	3	2D	6.724	2.1	10	122.07	200	512 x 512	1	15	0.3906 x 0.3906	1
502	GE MEDICAL SYSTEMS	3	2D	550	19	90	122.07	180	512 x 512	3	15	0.3516 x 0.3516	1
506	SIEMENS	3	2D	500	10	70	220	180	640 x 640	3	15	0.28125 x 0.28125	1
513	Philips Medical Systems	3	2D	400	11.05	90	170	180	512 x 512	3	15	0.3515625 x 0.3515625	1
517	SIEMENS	3	2D	500	10	70	220	180	640 x 640	3	15	0.28125 x 0.28125	1
527	Philips Medical Systems	3	2D	400	11.05	90	170	180	512 x 512	3	15	0.3515625 x 0.3515625	1
534	GE MEDICAL SYSTEMS	3	2D	6.868	2.148	12	122.07	180	512 x 512	0.6	15	0.3516 x 0.3516	1
539	Philips Medical Systems	3	2D	399.9996033	11.05	90	170	180	512 x 512	3	15	0.3515625 x 0.3515625	1
544	SIEMENS	3	2D	500	10	70	220	180	640 x 640	3	15	0.28125 x 0.28125	1
549	GE MEDICAL SYSTEMS	3	2D	6.872	2.18	12	122.07	180	512 x 512	0.6	15	0.3516 x 0.3516	1
553	SIEMENS	3	2D	500	10	70	220	180	640 x 640	3	15	0.28125 x 0.28125	1
557	SIEMENS	3	2D	500	10	70	220	180	640 x 640	3	30	0.28125 x 0.28125	1
558	Philips Medical Systems	3	2D	399.9996033	11.06	90	179	140	400 x 400	2	15	0.34999999403953 x 0.34999999403953	1
559	SIEMENS	3	2D	619	10	70	220	180	640 x 640	3	15	0.28125 x 0.28125	1
568	SIEMENS	3	2D	150	2.62	70	530	140	320 x 320	2	21	0.4375 x 0.4375	1
573	GE MEDICAL SYSTEMS	3	2D	6.911	2.14	12	122.07	180	512 x 512	0.6	15	0.3516 x 0.3516	1
575	SIEMENS	3	2D	500	10	70	220	180	640 x 640	3	15	0.28125 x 0.28125	1
581	GE MEDICAL SYSTEMS	3	2D	7.028	2.252	12	122.07	180	512 x 512	0.6	18	0.3516 x 0.3516	1
585	GE MEDICAL SYSTEMS	3	2D	6.864	2.1	10	122.07	180	512 x 512	1	16	0.3516 x 0.3516	1
587	SIEMENS	3	2D	500	10	70	220	180	640 x 640	3	207	0.28125 x 0.28125	1
589	GE MEDICAL SYSTEMS	3	2D	7.116	2.308	12	122.07	180	512 x 512	0.6	15	0.3516 x 0.3516	1
594	GE MEDICAL SYSTEMS	3	2D	7.069	2.236	12	122.07	180	512 x 512	0.6	17	0.3516 x 0.3516	1
600	SIEMENS	3	2D	500	10	70	220	180	640 x 640	3	13	0.28125 x 0.28125	1
601	SIEMENS	3	2D	500	10	70	220	180	640 x 640	3	15	0.28125 x 0.28125	1
602	GE MEDICAL SYSTEMS	1.5	2D	566.668	13.904	90	61.0547	180	512 x 512	3	15	0.3516 x 0.3516	3
606	SIEMENS	3	2D	500	10	70	220	180	640 x 640	3	15	0.28125 x 0.28125	1
614	Philips Medical Systems	3	2D	400	11.05	90	170	180	512 x 512	3	15	0.3515625 x 0.3515625	1
615	GE MEDICAL SYSTEMS	3	2D	500	22.812	90	244.141	240	512 x 512	1.2	15	0.4688 x 0.4688	24
617	Philips Medical Systems	3	2D	399.9996033	12.24	90	141	140	400 x 400	2	21	0.34999999403953 x 0.34999999403953	1
619	SIEMENS	3	2D	500	9.9	90	220	140	512 x 512	2	23	0.2734375 x 0.2734375	1
624	Philips Healthcare	3	2D	400	12	90	140	180	384 x 384	3	15	0.46875 x 0.46875	1
625	SIEMENS	3	2D	500	9.9	90	220	140	512 x 512	2	23	0.2734375 x 0.2734375	1
626	GE MEDICAL SYSTEMS	3	2D	7.096	2.292	12	122.07	180	512 x 512	0.6	23	0.3516 x 0.3516	1
627	SIEMENS	3	2D	530	10	90	220	140	512 x 512	2	21	0.2734375 x 0.2734375	1
628	Philips Medical Systems	3	2D	399.9996033	11.06	90	179	140	400 x 400	2	23	0.34999999403953 x 0.34999999403953	1
629	GE MEDICAL SYSTEMS	3	2D	531	16.428	111	122.07	140	512 x 512	2	23	0.2734 x 0.2734	3
630	SIEMENS	3	2D	500	9.9	90	220	140	512 x 512	2	21	0.2734375 x 0.2734375	1
631	Philips	1.5	2D	735.9494019	20	90	106	140	512 x 512	2	23	0.2734375 x 0.2734375	1
632	GE MEDICAL SYSTEMS	3	2D	6.988	2.172	12	122.07	180	512 x 512	0.6	23	0.3516 x 0.3516	1
633	SIEMENS	3	2D	500	11	90	220	140	512 x 512	2	21	0.2734375 x 0.2734375	1
634	SIEMENS	3	2D	500	10	70	220	180	640 x 640	3	15	0.28125 x 0.28125	1
637	GE MEDICAL SYSTEMS	3	2D	7.026	2.204	12	122.07	180	512 x 512	0.6	15	0.3516 x 0.3516	1
638	SIEMENS	3	2D	530	10	90	220	140	512 x 512	2	23	0.2734375 x 0.2734375	1
640	GE MEDICAL SYSTEMS	3	2D	547	16.464	111	122.07	140	512 x 512	2	15	0.2734 x 0.2734	3
